# Supplementary material for: Pediatric Coccidioidal Meningitis: A Systematic Review and Proportional Synthesis of Cases Reported in the Fluconazole Era (2000–2025)
Source: J Fungi (Basel). 2025 Oct 1;11(10):713. doi: 10.3390/jof11100713 (PMC12565022; doi:10.3390/jof11100713)
Supplement: Supplementary file 1 [file jof-11-00713-s001.zip]

Archive with 1 entries (1 files):
- jof-3784695-supplementary.pdf
